# Supplementary material for: Unlocking the Potential of Kinase Targets in Cancer: Insights from CancerOmicsNet, an AI-Driven Approach to Drug Response Prediction in Cancer
Source: Cancers (Basel). 2023 Aug 10;15(16):4050. doi: 10.3390/cancers15164050 (PMC10452340; doi:10.3390/cancers15164050)
Supplement: Supplementary file 1 [file cancers-15-04050-s001.zip]

Archive with 2 entries (2 files):
- Supplementary Figures S1-S3.pdf
- SupplementaryMethods.pdf
